# Supplementary material for: Modular Micro Raman Reader Instrument for Fast SERS-Based Detection of Biomarkers
Source: Micromachines (Basel). 2022 Sep 22;13(10):1570. doi: 10.3390/mi13101570 (PMC9610109; doi:10.3390/mi13101570)
Supplement: Supplementary file 1 [file micromachines-13-01570-s001.zip]

Archive with 1 entries (1 files):
- micromachines-1920863-supplementary.pdf
